# Supplementary material for: The expression regulation of recA gene and bacterial class 2 integron-associated genes induced by antibiotics
Source: Front Microbiol. 2025 Aug 29;16:1632813. doi: 10.3389/fmicb.2025.1632813 (PMC12425958; doi:10.3389/fmicb.2025.1632813)
Supplement: Supplementary file 2 [file Table_2.xlsx]

## Sheet: Sheet1
Supplementary Table S3: The p-values and effect sizes for the line graph
strains		1/4CIP	η²	1/4AMP	η²	1/4KAN	η²	1/2CIP	η²	1/2AMP	η²	1/2KAN	η²	MMC	η²
pAC-FA1	recA	0.006	0.822626	0.001	0.901367	0.379	0.276095	6.2e-05	0.960327	0.076	0.575843	0.000193	0.942232	0.001	0.888356
	intI2	2e-06	0.987988	0.000955	0.901535	0.029744	0.690162	8.3e-05	0.956	0.000664	0.913	4.2e-05	0.965	0.000411	0.926
	dfrA1	1.2e-05	0.977	0.000811	0.907	0.04763	0.638	3e-06	0.986	0.001384	0.889	0.000439	0.924	4.3e-05	0.965
pAC-FA3	recA	0.265	0.357406	0.225	0.391922	0.0003	0.933135	0.000287	0.934074	0.000502	0.920516	8.8e-05	0.95551	0.016	0.749537
	intI2	1.8037e-09	0.998783	0.000553	0.917943	2e-06	0.986905	3e-06	0.985	0.094871	0.544	0.008817	0.793	0.00037	0.928
	dfrA1	3.2466e-07	0.993	0.167366	0.449	6.3e-05	0.96	2.2824e-08	0.997	0.037721	0.665	0.002559	0.863	9.5891e-07	0.99
pAC-FA6	recA	0.007	0.811392	0.001	0.906318	0.001	0.886041	9e-06	0.979093	0.000168	0.944786	0.000219	0.939736	0.0001	0.953809
	intI2	0.00048	0.92168	1.2e-05	0.977175	0.002566	0.863102	0.04771	0.637	0.000332	0.931	0.000385	0.927	0.003039	0.855
	dfrA1	0.004668	0.833	0.046055	0.642	0.003442	0.849	0.231243	0.386	0.002412	0.866	0.257574	0.364	0.002381	0.866
	sat2	0.000385	0.927	2e-06	0.986	3.2e-05	0.968	0.27243	0.352	0.00788	0.801	6.4e-05	0.96	0.003511	0.848
	aadA1	0.0018	0.878	9.2e-05	0.955	0.098452	0.538	0.000203	0.941	0.000562	0.917	4e-06	0.984	1e-06	0.989
5b	recA	0.545	0.183261	0.003	0.859644	0.001	0.890139	6.2e-05	0.960429	0.000733	0.909852	0.028039	0.696199	7e-06	0.981247
	intI2	4.4e-05	0.964647	2.2079e-07	0.993956	1e-06	0.988553	3.0433e-07	0.993	0.003074	0.855	0.464108	0.226	9e-06	0.979
	dfrA1	0.003621	0.846	0.004841	0.831	8.2e-05	0.956	0.004867	0.831	0.345381	0.298	4.3e-05	0.965	7.8e-05	0.957
	sat2	0.001015	0.9	4e-05	0.966	0.01303	0.765	0.018752	0.734	0.048666	0.635	0.000774	0.908	0.000125	0.95
	aadA1	0.000765	0.909	0.001035	0.899	0.006247	0.816	0.000142	0.948	0.000161	0.946	0.000525	0.919	0.000754	0.909
7b	recA	0.0002	0.941958	0.003	0.861394	0.001	0.918988	0.001214	0.893319	8.2e-05	0.956549	0.001236	0.892695	1e-05	0.978295
	intI2	0.000318	0.931756	6.9e-05	0.959006	1e-05	0.978599	0.001029	0.899	0.078765	0.571	8e-05	0.957	0.001081	0.897
	dfrA1	0.002212	0.87	0.002309	0.868	0.000567	0.917	0.001381	0.889	0.400587	0.263	3.8e-05	0.966	0.394692	0.266
	sat2	1.4e-05	0.976	6.0564e-08	0.996	0.000451	0.923	0.347167	0.297	0.005914	0.819	5e-05	0.963	0.164826	0.452
	aadA1	0.000413	0.926	0.904805	0.033	3.8e-05	0.966	3e-06	0.985	0.000851	0.905	0.004868	0.831	0.251459	0.369
