# Supplementary material for: The expression regulation of recA gene and bacterial class 2 integron-associated genes induced by antibiotics
Source: Front Microbiol. 2025 Aug 29;16:1632813. doi: 10.3389/fmicb.2025.1632813 (PMC12425958; doi:10.3389/fmicb.2025.1632813)
Supplement: Supplementary file 3 [file Data_Sheet_1.xlsx]

## Sheet: Sheet1
1D		CT	CT	CT		3D						8D						1D						3D						8D						1D						3D						8D
1N	cat	16.9218	17.9408	17.8326		1N	cat	16.6646	15.4223	16.6815		1N	cat	16.9162	15.6973	17.7608		3N	cat	16.9706	16.9216	15.052		3N	cat	17.5866	17.5286	18.6491		3N	cat	17.1114	17.6113	16.5716		6N	cat	16.7991	17.3323	19.7088		6N	cat	16.3396	17.6845	17.4631		6N	cat
1N	cat	16.3835	17.3669	18.1918		1N	cat	16.5542	15.3171	16.6006		1N	cat	16.4469	15.9073	17.1617		3N	cat	16.9266	16.3343	15.8809		3N	cat	17.1072	17.4993	18.4439		3N	cat	16.9493	17.5546	16.6767		6N	cat	16.4006	17.2756	19.3679		6N	cat	16.5253	17.5286	17.747		6N	cat
1N	cat	16.559	16.9704	18.069		1N	cat	16.9624	15.4995	16.7671		1N	cat	16.7192	15.9319	17.2112		3N	cat	16.7029	16.1175	15.7205		3N	cat	17.109	17.8111	18.883		3N	cat	16.8505	17.9842	17.1755		6N	cat	16.6007	17.043	19.1499		6N	cat	16.3266	17.1194	16.9042		6N	cat
1N	intI2	24.2203	24.3747	23.6137		1N	intI2	24.3726	24.6043	20.0583		1N	intI2	24.0321	23.9446	23.9318		3N	intI2	23.7796	22.7559	23.9331		3N	intI2	23.377	23.2624	24.327		3N	intI2	23.5208	24.7004	24.568		6N	intI2	23.2405	23.0994	21.7863		6N	intI2	22.9356	23.2255	21.9355		6N	intI2
1N	intI2	24.7471	24.2541	23.7246		1N	intI2	24.4442	24.4897	20.4979		1N	intI2	23.7993	23.9944	23.4814		3N	intI2	23.7166	22.4555	23.6906		3N	intI2	23.5537	23.0409	23.9316		3N	intI2	23.6479	24.6447	24.0174		6N	intI2	22.887	22.9296	21.8263		6N	intI2	22.5948	23.1408	21.911		6N	intI2
1N	intI2	24.5017	24.5047	23.6403		1N	intI2	24.2611	24.4865	20.1475		1N	intI2	23.9061	23.9367	23.6255		3N	intI2	23.1737	22.7323	23.6865		3N	intI2	23.88	23.233	23.9356		3N	intI2	23.3402	24.2901	24.2062		6N	intI2	22.9372	23.0814	21.8886		6N	intI2	23.0023	23.7856	21.7055		6N	intI2
1N	dfrA1	20.4662	19.441	19.0323		1N	dfrA1	20.7256	19.8513	24.9055		1N	dfrA1	20.1295	20.2688	20.3152		3N	dfrA1	20.5782	19.0476	19.1021		3N	dfrA1	19.9889	20.3849	20.6299		3N	dfrA1	20.5736	21.9334	20.16		6N	dfrA1	19.783	18.9222	18.1848		6N	dfrA1	20.2651	19.9283	19.4477		6N	dfrA1
1N	dfrA1	20.2849	19.3067	19.0542		1N	dfrA1	20.5717	19.1695	24.9264		1N	dfrA1	20.1676	19.651	20.6168		3N	dfrA1	20.3208	18.9918	19.2729		3N	dfrA1	20.0314	20.2162	20.8511		3N	dfrA1	20.4656	21.8865	20.057		6N	dfrA1	19.8715	18.9589	18.4282		6N	dfrA1	19.5949	19.9172	19.2159		6N	dfrA1
1N	dfrA1	20.3067	19.3208	19.1887		1N	dfrA1	20.4892	19.321	25.044		1N	dfrA1	20.2979	19.9695	20.0655		3N	dfrA1	20.484	18.9157	19.3831		3N	dfrA1	20.4597	20.4246	20.5386		3N	dfrA1	20.8628	21.9348	20.1994		6N	dfrA1	19.491	18.9621	18.0965		6N	dfrA1	19.557	20.1166	19.3297		6N	dfrA1
1N	recA	34.2449	33.9272	34.9641		1N	recA	28.1658	30.0317	28.1059		1N	recA	28.2182	27.5383	28.1666		3N	recA	33.7015	33.9891	28.8625		3N	recA	28.7759	28.613	29.928		3N	recA	28.4645	29.2141	28.0561		6N	sat2	19.095	19.0752	18.7098		6N	sat2	15.9665	19.9978	19.0088		6N	sat2
1N	recA	33.9298	33.8003	34.8592		1N	recA	28.1049	29.4048	28.4701		1N	recA	27.9621	27.5639	28.2086		3N	recA	33.4526	33.5447	29.4251		3N	recA	28.5597	28.2779	29.9623		3N	recA	28.1298	29.2304	28.1773		6N	sat2	19.1015	19.8232	18.8554		6N	sat2	15.8848	19.9679	18.984		6N	sat2
1N	recA	33.2485	34.912	34.651		1N	recA	28.4937	29.2477	28.3358		1N	recA	28.3711	28.1761	28.2661		3N	recA	33.1396	33.9175	29.4554		3N	recA	28.6326	28.168	29.5444		3N	recA	28.3211	29.9089	28.1728		6N	sat2	19.3853	19.7074	18.9229		6N	sat2	15.8087	20.1818	18.97		6N	sat2
																																				6N	aadA1	19.7328	20.2745	19.2404		6N	aadA1	19.9456	20.272	18.9545		6N	aadA1
1C-4	cat	18.6252	16.9468	16.2751		1C-4	cat	16.5166	16.559	18.6555		1C-4	cat	17.5419	18.845	17.9317		3C-4	cat	18.089	16.9173	15.6339		3C-4	cat	17.1227	17.4919	19.0688		3C-4	cat	17.4585	17.419	16.9737		6N	aadA1	19.378	20.2554	18.7726		6N	aadA1	19.961	20.011	18.956		6N	aadA1
1C-4	cat	17.947	16.6653	16.1575		1C-4	cat	16.502	17.0578	18.933		1C-4	cat	17.2252	18.8305	17.5728		3C-4	cat	17.8433	16.9391	15.74		3C-4	cat	16.7785	17.5267	19.3276		3C-4	cat	17.6011	17.2189	16.9346		6N	aadA1	20.0922	20.2401	19.1348		6N	aadA1	19.7966	20.0939	18.9167		6N	aadA1
1C-4	cat	18.4585	16.0819	16.0146		1C-4	cat	16.5853	17.223	18.3646		1C-4	cat	17.249	18.9735	17.6041		3C-4	cat	17.8638	16.7489	15.1705		3C-4	cat	16.9762	17.9811	19.5664		3C-4	cat	17.4161	16.5104	17.1268		6N	recA	29.3554	34.5278	29.7781		6N	recA	28.6998	30.9677	30.2106		6N	recA
1C-4	intI2	24.6861	22.1944	19.9687		1C-4	intI2	20.7554	22.6073	18.1365		1C-4	intI2	23.1828	26.1452	23.0159		3C-4	intI2	24.4927	22.744	22.7704		3C-4	intI2	20.0765	20.0368	21.4756		3C-4	intI2	23.6372	23.0719	23.6727		6N	recA	29.4234	33.0757	29.9296		6N	recA	29.0559	30.5368	30.15		6N	recA
1C-4	intI2	24.6643	21.9169	19.719		1C-4	intI2	20.6599	22.8229	18.7826		1C-4	intI2	23.8336	26.2423	23.0072		3C-4	intI2	24.1356	23.0209	23.3607		3C-4	intI2	19.8558	19.5629	21.1991		3C-4	intI2	23.4199	23.1211	24.0399		6N	recA	29.2106	34.7373	30.15		6N	recA	29.8209	30.5242	30.201		6N	recA
1C-4	intI2	23.8554	21.9769	19.575		1C-4	intI2	20.1636	22.3687	18.8561		1C-4	intI2	23.4016	26.0085	22.7372		3C-4	intI2	23.9681	22.7723	23.4098		3C-4	intI2	19.5548	19.4764	20.9655		3C-4	intI2	23.7052	23.5733	23.91
1C-4	dfrA1	21.2632	17.531	15.9537		1C-4	dfrA1	18.1391	18.794	24.2688		1C-4	dfrA1	20.13	22.922	20.7283		3C-4	dfrA1	20.9083	19.3667	18.4472		3C-4	dfrA1	17.3355	17.6214	18.5979		3C-4	dfrA1	20.3889	20.1945	19.8841		6C-4	cat	17.7397	17.3506	16.9238		6C-4	cat	17.383	18.337	18.5934		6C-4	cat
1C-4	dfrA1	20.7958	18.0445	15.7664		1C-4	dfrA1	17.6419	18.2466	24.9728		1C-4	dfrA1	20.533	22.8259	20.3343		3C-4	dfrA1	21.4157	19.5577	18.7693		3C-4	dfrA1	16.9277	17.9626	18.4618		3C-4	dfrA1	19.978	20.2133	19.6361		6C-4	cat	17.8676	17.1801	16.724		6C-4	cat	17.2601	18.4282	18.6829		6C-4	cat
1C-4	dfrA1	20.8643	17.6295	15.9319		1C-4	dfrA1	18.4253	18.6593	24.8268		1C-4	dfrA1	20.6099	22.061	20.5277		3C-4	dfrA1	21.347	19.4033	18.8304		3C-4	dfrA1	17.0547	17.3496	18.3477		3C-4	dfrA1	20.2798	20.8042	19.6434		6C-4	cat	17.4535	17.748	16.5947		6C-4	cat	17.9223	18.4278	18.8963		6C-4	cat
1C-4	recA	33.5064	31.4323	30.6334		1C-4	recA	25.9683	28.8323	27.9002		1C-4	recA	26.7622	28.7195	26.7876		3C-4	recA	33.5374	33.4557	27.931		3C-4	recA	27.5221	27.1846	29.2705		3C-4	recA	27.7527	27.5577	27.4443		6C-4	intI2	23.2029	22.593	17.6929		6C-4	intI2	21.1887	21.7179	20.3462		6C-4	intI2
1C-4	recA	33.1907	31.4333	30.5601		1C-4	recA	25.7718	28.0987	27.5047		1C-4	recA	26.5164	28.6055	26.1604		3C-4	recA	33.4188	33.4435	27.9287		3C-4	recA	27.497	27.5193	29.6542		3C-4	recA	27.6327	28.0771	27.0624		6C-4	intI2	23.0495	22.5703	18.0236		6C-4	intI2	21.512	21.8608	20.3315		6C-4	intI2
1C-4	recA	33.4852	31.2611	30.9606		1C-4	recA	25.4411	28.7797	27.6196		1C-4	recA	27.0181	28.9582	26.4487		3C-4	recA	32.9495	33.0268	27.6511		3C-4	recA	27.5996	27.5303	29.3681		3C-4	recA	28.0886	27.8321	27.3547		6C-4	intI2	23.317	22.8519	17.7543		6C-4	intI2	21.1963	22.0327	20.153		6C-4	intI2
																																				6C-4	dfrA1	20.4352	19.9198	14.8336		6C-4	dfrA1	20.4409	20.0911	19.9319		6C-4	dfrA1
1C-2	cat	17.5438	18.789	17.8481		1C-2	cat	16.9462	16.6837	18.8113		1C-2	cat	17.6902	16.7734	18.8381		3C-2	cat	17.8655	17.0117	17.5865		3C-2	cat	17.5414	16.3301	17.8067		3C-2	cat	17.7496	16.8285	18.5936		6C-4	dfrA1	20.7091	19.7007	15.2008		6C-4	dfrA1	20.2459	20.3307	19.8967		6C-4	dfrA1
1C-2	cat	17.4218	18.9228	17.8553		1C-2	cat	16.7778	16.2357	18.6524		1C-2	cat	17.3656	16.7955	19.0594		3C-2	cat	17.524	16.8228	17.8802		3C-2	cat	17.7307	16.7608	17.6994		3C-2	cat	17.9881	16.8306	18.1301		6C-4	dfrA1	20.9101	19.6876	14.722		6C-4	dfrA1	20.0682	20.3933	20.071		6C-4	dfrA1
1C-2	cat	17.1586	18.8398	17.6241		1C-2	cat	16.7927	16.0451	18.6111		1C-2	cat	17.3393	17.23	18.7666		3C-2	cat	17.2059	16.906	17.9545		3C-2	cat	17.4866	16.569	17.7274		3C-2	cat	18.0974	16.4392	18.3167		6C-4	sat2	18.8097	18.9806	14.6173		6C-4	sat2	14.6485	18.8433	17.8271		6C-4	sat2
1C-2	intI2	23.9962	24.9292	22.0397		1C-2	intI2	21.6491	22.1583	19.6866		1C-2	intI2	21.6868	22.2264	22.7149		3C-2	intI2	23.7002	22.4141	25.1086		3C-2	intI2	20.6603	19.465	20.0407		3C-2	intI2	24.4998	23.134	25.2738		6C-4	sat2	19.1471	19.1511	14.5077		6C-4	sat2	14.5352	18.7858	17.9115		6C-4	sat2
1C-2	intI2	24.1784	25.0042	21.9419		1C-2	intI2	20.8794	22.0495	19.5778		1C-2	intI2	21.6128	21.605	22.0273		3C-2	intI2	23.4825	22.7015	24.704		3C-2	intI2	20.8252	19.4435	20.0503		3C-2	intI2	23.9621	23.0605	25.0208		6C-4	sat2	18.9611	18.9301	14.5461		6C-4	sat2	14.2625	18.4486	17.5868		6C-4	sat2
1C-2	intI2	24.2191	25.0117	22.3227		1C-2	intI2	21.3874	22.6612	18.8993		1C-2	intI2	21.4966	21.8498	22.2114		3C-2	intI2	23.3795	23.1029	25.4936		3C-2	intI2	21.0256	18.9694	20.4857		3C-2	intI2	24.2624	23.626	25.3106		6C-4	aadA1	19.9964	20.4529	15.1688		6C-4	aadA1	18.5879	18.9459	17.4976		6C-4	aadA1
1C-2	dfrA1	21.0872	21.1694	18.0374		1C-2	dfrA1	18.415	18.2751	24.3631		1C-2	dfrA1	20.0119	20.7784	21.2762		3C-2	dfrA1	20.5704	19.5616	21.3463		3C-2	dfrA1	17.2001	16.3018	16.8676		3C-2	dfrA1	21.1998	19.9527	20.8909		6C-4	aadA1	19.8841	20.203	14.9213		6C-4	aadA1	18.636	18.4964	17.4384		6C-4	aadA1
1C-2	dfrA1	20.2921	20.6139	18.3555		1C-2	dfrA1	17.9029	17.4524	24.0202		1C-2	dfrA1	20.049	20.2801	21.3689		3C-2	dfrA1	20.6455	19.7545	21.1636		3C-2	dfrA1	17.287	16.3722	16.993		3C-2	dfrA1	20.8308	20.2226	21.0022		6C-4	aadA1	20.1552	20.4947	14.9776		6C-4	aadA1	18.9229	18.5219	17.6479		6C-4	aadA1
1C-2	dfrA1	20.7442	20.8511	17.958		1C-2	dfrA1	17.9105	17.9866	24.9122		1C-2	dfrA1	20.5711	20.1794	20.8941		3C-2	dfrA1	21.7094	19.8588	20.7051		3C-2	dfrA1	17.8961	16.2372	16.5726		3C-2	dfrA1	20.8284	20.0011	21.0985		6C-4	recA	27.8508	32.3203	24.5776		6C-4	recA	28.7474	30.3557	30.2416		6C-4	recA
1C-2	recA	32.8134	33.7963	32.1382		1C-2	recA	25.3799	26.9583	26.7188		1C-2	recA	26.0742	25.5158	26.5928		3C-2	recA	32.8818	33.0178	29.7788		3C-2	recA	26.5494	24.9886	26.9908		3C-2	recA	28.1053	27.1338	28.8882		6C-4	recA	27.8796	32.2965	24.5285		6C-4	recA	29.1263	30.4974	30.2833		6C-4	recA
1C-2	recA	32.5972	34.0297	32.7497		1C-2	recA	25.5484	26.9637	26.7646		1C-2	recA	25.5155	25.7989	26.8683		3C-2	recA	32.3822	33.0944	29.5139		3C-2	recA	27.0503	25.0714	26.5181		3C-2	recA	28.7672	27.2852	28.7043		6C-4	recA	28.1463	31.9939	24.5223		6C-4	recA	29.1443	30.0442	30.582		6C-4	recA
1C-2	recA	32.6776	34.0178	32.9195		1C-2	recA	24.2387	27.3907	26.7241		1C-2	recA	26.0857	25.3831	26.0915		3C-2	recA	31.9099	32.4411	29.5469		3C-2	recA	26.9227	24.9506	26.7307		3C-2	recA	28.3038	27.9949	28.1972
																																				6C-2	cat	17.6997	18.9224	18.7292		6C-2	cat	16.6101	19.5144	18.8597		6C-2	cat
1A-4	cat	17.2397	17.6784	19.1834		1A-4	cat	17.2344	16.6539	17.4294		1A-4	cat	15.9249	15.2799	17.2747		3A-4	cat	16.9366	16.9666	15.5384		3A-4	cat	15.9629	19.1639	18.7226		3A-4	cat	18.6829	17.5816	16.3355		6C-2	cat	17.926	18.7841	18.9676		6C-2	cat	16.3891	19.5702	19.1519		6C-2	cat
1A-4	cat	16.5237	16.8578	19.3781		1A-4	cat	17.1312	16.8102	17.5257		1A-4	cat	15.9205	15.2794	17.0576		3A-4	cat	16.5839	16.4808	15.2355		3A-4	cat	15.5125	19.3835	18.1573		3A-4	cat	18.9681	17.6302	16.3123		6C-2	cat	17.7065	18.9563	18.1477		6C-2	cat	16.3462	19.7579	18.8678		6C-2	cat
1A-4	cat	16.9505	17.4795	18.7638		1A-4	cat	17.0536	16.5024	17.4233		1A-4	cat	15.9164	15.8181	17.0707		3A-4	cat	16.3687	17.0916	15.5735		3A-4	cat	15.7928	19.8673	18.3306		3A-4	cat	18.6887	17.8199	16.4026		6C-2	intI2	23.492	23.5616	20.346		6C-4	intI2	21.8787	24.3377	21.7337		6C-4	intI2
1A-4	intI2	23.8801	23.318	23.8744		1A-4	intI2	22.6517	23.5863	19.3886		1A-4	intI2	21.9992	21.9274	22.2883		3A-4	intI2	20.8677	20.7036	21.4811		3A-4	intI2	20.5115	23.3348	22.1803		3A-4	intI2	23.7564	22.6142	22.0022		6C-2	intI2	23.5351	23.704	20.368		6C-4	intI2	21.5532	24.2859	22.1954		6C-4	intI2
1A-4	intI2	23.6864	22.6375	23.787		1A-4	intI2	22.5543	23.7411	19.3861		1A-4	intI2	21.9412	22.4604	21.7399		3A-4	intI2	21.0817	20.544	21.2894		3A-4	intI2	20.4117	23.8235	22.2061		3A-4	intI2	23.6729	22.5239	22.089		6C-2	intI2	23.2769	23.7728	19.9206		6C-4	intI2	21.9404	24.2849	22.0606		6C-4	intI2
1A-4	intI2	23.2171	23.0849	23.5269		1A-4	intI2	22.7617	23.9205	18.9162		1A-4	intI2	21.5304	22.0218	22.2319		3A-4	intI2	21.0172	21.3763	20.9508		3A-4	intI2	20.9839	23.7876	22.0369		3A-4	intI2	23.0778	22.6853	21.841		6C-2	dfrA1	20.438	19.9625	17.492		6C-4	dfrA1	19.0852	21.3373	20.2622		6C-4	dfrA1
1A-4	dfrA1	19.1671	18.3071	19.0464		1A-4	dfrA1	19.3699	18.4322	23.6813		1A-4	dfrA1	17.6744	17.5852	18.0545		3A-4	dfrA1	18.3846	18.6119	17.5869		3A-4	dfrA1	17.3164	20.7195	19.2637		3A-4	dfrA1	21.4922	20.4236	18.8		6C-2	dfrA1	20.3484	20.0086	17.7944		6C-4	dfrA1	19.3903	21.389	20.6864		6C-4	dfrA1
1A-4	dfrA1	19.1382	17.9178	19.0002		1A-4	dfrA1	19.4183	19.0692	23.8404		1A-4	dfrA1	18.1967	18.2845	18.6912		3A-4	dfrA1	18.5696	18.649	17.389		3A-4	dfrA1	17.4836	21.49	19.2049		3A-4	dfrA1	21.1845	20.8	18.1978		6C-2	dfrA1	20.7877	19.8407	17.4821		6C-4	dfrA1	19.0199	20.9933	20.2884		6C-4	dfrA1
1A-4	dfrA1	19.6806	17.421	18.9844		1A-4	dfrA1	18.763	18.5259	24.0321		1A-4	dfrA1	17.6014	17.6849	18.8001		3A-4	dfrA1	19.0451	17.4614	16.9646		3A-4	dfrA1	17.2196	20.899	18.9037		3A-4	dfrA1	21.6783	21.0379	18.3785		6C-2	sat2	19.2007	19.9347	16.8959		6C-4	sat2	14.7359	20.8502	19.4855		6C-4	sat2
1A-4	recA	32.9627	32.4424	35.0163		1A-4	recA	26.5071	28.6383	26.7697		1A-4	recA	27.0223	26.5186	27.6179		3A-4	recA	32.1912	33.1249	28.2241		3A-4	recA	26.4985	29.404	28.537		3A-4	recA	29.4232	28.613	27.151		6C-2	sat2	18.997	19.7832	16.7229		6C-4	sat2	14.9046	20.8369	19.6688		6C-4	sat2
1A-4	recA	33.3111	32.833	35.4349		1A-4	recA	26.9539	28.8679	27.0174		1A-4	recA	26.5605	26.7621	27.2625		3A-4	recA	31.631	32.697	28.2199		3A-4	recA	26.3516	29.1192	28.399		3A-4	recA	29.3839	28.5274	26.9108		6C-2	sat2	19.0314	19.8913	16.9504		6C-4	sat2	14.4828	21.3697	19.8029		6C-4	sat2
1A-4	recA	32.3421	32.6658	34.7759		1A-4	recA	26.8163	29.1502	26.7113		1A-4	recA	26.8963	27.0061	27.3495		3A-4	recA	32.3306	32.6655	28.6193		3A-4	recA	26.1363	29.2142	28.6292		3A-4	recA	28.9122	28.5405	27.0289		6C-2	aadA1	19.7724	20.7873	17.2649		6C-4	aadA1	17.5836	19.8234	17.9162		6C-4	aadA1
																																				6C-2	aadA1	19.987	21.0026	17.0209		6C-4	aadA1	17.6076	20.0146	18.0606		6C-4	aadA1
1A-2	cat	18.9266	18.9101	16.9009		1A-2	cat	16.0538	17.1343	19.5812		1A-2	cat	17.1419	18.2679	18.7795		3A-2	cat	18.9211	17.6355	19.0323		3A-2	cat	18.8185	18.8513	18.1015		3A-2	cat	17.1499	16.9274	16.7395		6C-2	aadA1	19.6257	20.6613	17.2925		6C-4	aadA1	17.401	19.8674	18.1677		6C-4	aadA1
1A-2	cat	18.3082	18.9372	16.9221		1A-2	cat	15.9953	16.9907	19.2078		1A-2	cat	17.2011	18.0299	18.7949		3A-2	cat	18.4677	17.2578	19.0542		3A-2	cat	17.2688	19.1329	17.9562		3A-2	cat	17.064	16.9865	16.8016		6C-2	recA	28.0913	33.3488	26.3937		6C-4	recA	27.9561	31.382	30.2113		6C-4	recA
1A-2	cat	18.6877	18.9404	17.5041		1A-2	cat	16.1296	17.1378	19.5799		1A-2	cat	17.3599	18.1157	18.4916		3A-2	cat	18.6916	17.9345	19.1887		3A-2	cat	18.2697	18.3452	17.6865		3A-2	cat	16.9182	16.0575	16.7148		6C-2	recA	27.9208	33.0529	26.3347		6C-4	recA	27.7781	31.3776	30.3178		6C-4	recA
1A-2	intI2	25.1432	24.479	21.0946		1A-2	intI2	22.4089	25.0804	21.7737		1A-2	intI2	23.5144	25.4454	24.0974		3A-2	intI2	23.5653	22.0298	25.259		3A-2	intI2	22.7671	22.5764	21.6405		3A-2	intI2	22.0911	21.8742	22.9774		6C-2	recA	27.7474	33.2776	26.4964		6C-4	recA	28.0628	31.6388	30.4668		6C-4	recA
1A-2	intI2	25.2308	24.2535	21.1546		1A-2	intI2	22.11	24.9304	21.5364		1A-2	intI2	23.6603	25.6997	23.6752		3A-2	intI2	23.5022	22.0743	25.5354		3A-2	intI2	22.5362	22.6038	21.7966		3A-2	intI2	22.2455	21.618	22.4169
1A-2	intI2	24.2756	23.8387	21.4793		1A-2	intI2	23.0495	25.2892	22.0873		1A-2	intI2	23.7133	24.9196	23.8442		3A-2	intI2	23.3013	22.3281	24.825		3A-2	intI2	22.8727	22.7953	21.7455		3A-2	intI2	21.9063	21.8746	22.7079		6A-4	cat	16.2748	17.8435	18.9339		6A-4	cat	16.8778	18.9229	17.5871		6A-4	cat
1A-2	dfrA1	20.9962	19.6037	16.3823		1A-2	dfrA1	19.8475	20.9112	27.3413		1A-2	dfrA1	19.9911	21.7851	20.7297		3A-2	dfrA1	20.7491	19.1585	20.8866		3A-2	dfrA1	19.4711	19.6544	18.0355		3A-2	dfrA1	19.2268	19.8801	18.8601		6A-4	cat	16.1824	17.8785	19.7694		6A-4	cat	17.322	18.9559	17.6763		6A-4	cat
1A-2	dfrA1	21.4624	19.9523	16.7748		1A-2	dfrA1	19.2795	20.5979	27.3366		1A-2	dfrA1	20.6497	21.6432	21.0544		3A-2	dfrA1	20.7114	19.4237	21.3337		3A-2	dfrA1	19.2046	19.8709	17.9846		3A-2	dfrA1	19.1252	19.6089	18.7891		6A-4	cat	16.2093	17.118	20.2066		6A-4	cat	16.8552	18.9381	17.5825		6A-4	cat
1A-2	dfrA1	20.8515	19.8769	17.1314		1A-2	dfrA1	19.742	20.2148	27.0588		1A-2	dfrA1	19.9227	22.0084	21.0834		3A-2	dfrA1	21.4353	18.9488	21.471		3A-2	dfrA1	19.3977	19.8118	17.8521		3A-2	dfrA1	19.7135	19.495	18.2631		6A-4	intI2	21.0321	22.0381	20.3734		6C-4	intI2	20.8952	22.5083	19.5639		6C-4	intI2
1A-2	recA	33.5608	33.5182	31.2211		1A-2	recA	25.1553	29.0657	28.6393		1A-2	recA	26.8864	28.2402	27.6305		3A-2	recA	32.9678	32.9835	30.8292		3A-2	recA	26.9748	26.8896	26.4918		3A-2	recA	26.2137	26.5492	26.0981		6A-4	intI2	21.0259	22.3356	20.1011		6C-4	intI2	20.9564	22.3562	19.3646		6C-4	intI2
1A-2	recA	33.4998	34.0618	31.9653		1A-2	recA	25.9996	28.9296	28.7935		1A-2	recA	27.0661	28.3775	27.3811		3A-2	recA	33.1241	32.6137	31.0596		3A-2	recA	27.0003	26.8471	26.8867		3A-2	recA	26.9111	26.0689	26.0615		6A-4	intI2	21.4273	22.0989	20.4602		6C-4	intI2	21.2412	22.3134	19.6211		6C-4	intI2
1A-2	recA	33.8206	33.4698	31.636		1A-2	recA	25.5408	29.2742	29.1367		1A-2	recA	26.9609	28.0289	27.3851		3A-2	recA	33.8761	33.3363	31.0323		3A-2	recA	27.0492	26.7975	26.3793		3A-2	recA	26.3279	26.2033	26.159		6A-4	dfrA1	18.3368	18.5013	17.3561		6C-4	dfrA1	19.18	20.5086	18.6723		6C-4	dfrA1
																																				6A-4	dfrA1	18.3568	18.779	17.0473		6C-4	dfrA1	19.5628	20.7636	18.484		6C-4	dfrA1
1K-4	cat	18.5037	17.4324	18.5662		1K-4	cat	16.9688	16.3857	17.341		1K-4	cat	18.0083	17.999	16.4401		3K-4	cat	16.6772	16.6965	17.2652		3K-4	cat	17.0949	16.6137	16.6558		3K-4	cat	16.9693	17.9641	17.8326		6A-4	dfrA1	18.6064	18.8204	17.0979		6C-4	dfrA1	19.3614	20.3475	18.7173		6C-4	dfrA1
1K-4	cat	17.9514	17.4565	18.6484		1K-4	cat	16.9318	16.5348	17.3681		1K-4	cat	17.8208	17.2485	16.47		3K-4	cat	16.6243	16.2384	17.58		3K-4	cat	17.3414	16.7246	16.212		3K-4	cat	17.3119	17.8592	18.1918		6A-4	sat2	18.2987	19.9765	18.2956		6C-4	sat2	14.0874	19.1672	16.7128		6C-4	sat2
1K-4	cat	17.9953	17.4313	18.3066		1K-4	cat	16.9774	16.3838	17.3248		1K-4	cat	17.8262	17.5736	16.4348		3K-4	cat	16.2572	16.3402	17.9322		3K-4	cat	17.1599	16.6403	16.9633		3K-4	cat	17.2894	17.651	18.069		6A-4	sat2	18.4457	19.9627	18.4317		6C-4	sat2	14.1076	19.2666	16.9606		6C-4	sat2
1K-4	intI2	24.7137	22.917	22.9944		1K-4	intI2	22.9858	24.1101	18.9298		1K-4	intI2	23.7204	24.4343	21.2665		3K-4	intI2	22.6722	22.6629	25.5791		3K-4	intI2	21.7524	20.5172	20.8517		3K-4	intI2	23.6772	24.7265	25.1178		6A-4	sat2	18.6027	19.6783	17.9658		6C-4	sat2	14.3928	19.422	17.0155		6C-4	sat2
1K-4	intI2	24.3256	22.8094	22.85		1K-4	intI2	23.1443	23.9383	19.4254		1K-4	intI2	23.7612	24.0906	21.6899		3K-4	intI2	22.8408	22.7911	25.2041		3K-4	intI2	21.8759	20.0088	20.1368		3K-4	intI2	23.4299	24.5487	25.6288		6A-4	aadA1	18.4023	20.0816	18.2048		6C-4	aadA1	18.2324	19.3614	17.0567		6C-4	aadA1
1K-4	intI2	25.093	23.3358	23.0288		1K-4	intI2	22.6232	24.2695	19.4335		1K-4	intI2	23.2145	24.3163	21.063		3K-4	intI2	23.4989	22.03	25.9652		3K-4	intI2	21.9616	20.7275	20.2577		3K-4	intI2	23.4907	24.2216	25.3488		6A-4	aadA1	18.5734	20.3081	18.2061		6C-4	aadA1	18.4974	19.3553	16.9779		6C-4	aadA1
1K-4	dfrA1	20.6318	17.7736	18.1328		1K-4	dfrA1	19.9312	18.9286	24.2168		1K-4	dfrA1	20.0567	20.2338	17.5281		3K-4	dfrA1	19.9801	18.761	20.4922		3K-4	dfrA1	18.6112	18.1885	17.4004		3K-4	dfrA1	20.5716	21.6766	21.0728		6A-4	aadA1	18.5797	20.0524	17.9813		6C-4	aadA1	18.2666	19.5151	16.8571		6C-4	aadA1
1K-4	dfrA1	20.1025	17.8796	18.077		1K-4	dfrA1	19.5183	19.5059	24.2537		1K-4	dfrA1	20.0984	19.819	17.7068		3K-4	dfrA1	19.5854	18.7343	20.8576		3K-4	dfrA1	18.9908	18.1614	17.4706		3K-4	dfrA1	20.2131	21.6435	21.0079		6A-4	recA	27.6962	33.3735	28.5483		6C-4	recA	28.0951	30.9211	28.9618		6C-4	recA
1K-4	dfrA1	20.8006	18.0825	18.8617		1K-4	dfrA1	19.2822	19.7452	24.4366		1K-4	dfrA1	19.6625	20.6034	17.8388		3K-4	dfrA1	19.6616	19.0542	20.8928		3K-4	dfrA1	19.0866	18.1088	17.3374		3K-4	dfrA1	20.4772	21.9405	20.7681		6A-4	recA	27.6979	33.2934	28.3228		6C-4	recA	28.2825	30.7127	28.9569		6C-4	recA
1K-4	recA	33.8628	33.103	33.3729		1K-4	recA	26.6019	29.5285	27.363		1K-4	recA	27.7837	27.9002	25.438		3K-4	recA	32.4439	33.3007	30.027		3K-4	recA	27.3966	26.2893	26.0417		3K-4	recA	28.3836	29.1457	29.2745		6A-4	recA	27.5457	33.4285	28.6055		6C-4	recA	28.3493	30.5677	29.1195		6C-4	recA
1K-4	recA	33.9435	32.8441	33.6771		1K-4	recA	27.1085	29.2131	27.5752		1K-4	recA	27.6697	28.2564	25.3445		3K-4	recA	32.7688	33.4909	30.968		3K-4	recA	27.089	26.0823	26.8425		3K-4	recA	27.9469	29.3969	29.0967
1K-4	recA	33.5182	33.2886	33.3501		1K-4	recA	27.1769	28.7442	27.9577		1K-4	recA	27.5477	27.771	25.6443		3K-4	recA	32.0662	33.1241	30.5842		3K-4	recA	27.3622	26.5867	26.7148		3K-4	recA	27.9779	29.2357	29.0984		6A-2	cat	18.298	17.6882	19.8212		6A-2	cat	16.9085	18.0628	17.0095		6A-2	cat
																																				6A-2	cat	17.9544	17.9255	19.9674		6A-2	cat	16.7546	18.6563	16.8004		6A-2	cat
1K-2	cat	17.839	15.9249	17.4723		1K-2	cat	17.2199	15.2487	17.9495		1K-2	cat	18.4554	16.2974	18.1253		3K-2	cat	17.8213	18.9167	16.6369		3K-2	cat	17.814	16.6686	16.9761		3K-2	cat	17.7978	18.9644	16.9439		6A-2	cat	17.82	17.9312	19.9156		6A-2	cat	16.3533	18.9245	16.8542		6A-2	cat
1K-2	cat	17.2441	16.2424	17.6709		1K-2	cat	17.2921	15.3066	18.092		1K-2	cat	18.1934	16.3376	18.3519		3K-2	cat	17.5449	18.9275	16.9784		3K-2	cat	17.7969	16.664	16.7238		3K-2	cat	17.9151	19.051	16.8514		6A-2	intI2	22.1014	21.702	19.8781		6C-4	intI2	21.3669	22.8181	19.9807		6C-4	intI2
1K-2	cat	17.9242	16.1248	17.3874		1K-2	cat	17.7638	15.3229	18.1222		1K-2	cat	18.6168	16.9756	18.2807		3K-2	cat	17.8575	18.8145	16.5562		3K-2	cat	18.0845	16.4392	16.5636		3K-2	cat	18.1508	19.0432	16.9234		6A-2	intI2	22.1424	21.4734	19.8816		6C-4	intI2	21.8308	23.2812	20.1674		6C-4	intI2
1K-2	intI2	24.0003	21.1333	20.9581		1K-2	intI2	22.7009	21.4634	19.0026		1K-2	intI2	24.115	22.9765	22.8387		3K-2	intI2	22.5048	23.8341	23.0619		3K-2	intI2	22.0452	19.7836	20.0575		3K-2	intI2	22.813	23.7958	22.721		6A-2	intI2	22.3877	21.6805	20.0264		6C-4	intI2	21.441	22.8434	20.3827		6C-4	intI2
1K-2	intI2	23.6222	21.1686	21.0151		1K-2	intI2	22.2412	21.4565	18.9485		1K-2	intI2	24.1564	23.0627	23.3463		3K-2	intI2	22.9612	23.7755	23.2681		3K-2	intI2	22.0582	20.0957	19.984		3K-2	intI2	22.5822	24.0835	22.9917		6A-2	dfrA1	19.5786	17.9396	16.5912		6C-4	dfrA1	19.5764	20.5723	18.0613		6C-4	dfrA1
1K-2	intI2	23.5657	21.7286	21.9021		1K-2	intI2	21.9158	21.8574	19.189		1K-2	intI2	23.9435	23.6673	22.747		3K-2	intI2	22.9777	23.5059	23.1762		3K-2	intI2	22.2223	20.0241	20.4788		3K-2	intI2	22.5154	23.8012	22.0319		6A-2	dfrA1	19.1949	18.3428	16.6128		6C-4	dfrA1	19.4262	20.7713	18.3575		6C-4	dfrA1
1K-2	dfrA1	19.6157	16.416	16.9691		1K-2	dfrA1	18.9968	16.9885	24.2219		1K-2	dfrA1	20.5193	19.5824	19.9305		3K-2	dfrA1	20.3789	20.5897	18.9478		3K-2	dfrA1	18.7488	17.6495	17.1904		3K-2	dfrA1	20.0987	21.7788	18.8186		6A-2	dfrA1	19.3131	18.3057	17.0731		6C-4	dfrA1	19.6702	20.7075	18.0413		6C-4	dfrA1
1K-2	dfrA1	20.2327	16.807	17.3181		1K-2	dfrA1	19.0025	17.3899	24.055		1K-2	dfrA1	20.5973	19.1199	19.9019		3K-2	dfrA1	20.442	20.8491	19.4359		3K-2	dfrA1	18.9679	17.2737	17.0693		3K-2	dfrA1	20.1742	21.8755	18.5905		6A-2	sat2	19.0251	18.7358	17.4892		6C-4	sat2	14.6476	19.8298	17.054		6C-4	sat2
1K-2	dfrA1	19.6456	16.1143	16.9408		1K-2	dfrA1	19.3223	17.4237	24.4744		1K-2	dfrA1	20.2045	18.8047	20.5564		3K-2	dfrA1	19.9683	20.4618	19.0993		3K-2	dfrA1	19.3189	17.949	17.1809		3K-2	dfrA1	20.2442	21.8616	18.7586		6A-2	sat2	18.837	18.692	17.3941		6C-4	sat2	14.7952	19.7255	17.4391		6C-4	sat2
1K-2	recA	33.6957	31.2962	32.6013		1K-2	recA	27.2107	27.5508	28.0964		1K-2	recA	27.9126	26.5545	27.2474		3K-2	recA	32.8477	34.3121	29.019		3K-2	recA	27.098	25.0552	25.9469		3K-2	recA	27.0973	28.16	26.0641		6A-2	sat2	18.707	19.2175	17.3301		6C-4	sat2	14.5752	19.6553	17.4765		6C-4	sat2
1K-2	recA	33.1964	31.8404	33.0135		1K-2	recA	27.2026	27.5527	28.0149		1K-2	recA	27.9135	26.5703	27.0148		3K-2	recA	33.0667	35.0779	29.168		3K-2	recA	27.003	25.0993	25.4619		3K-2	recA	26.8524	28.2977	25.4929		6A-2	aadA1	19.531	19.5546	17.4849		6C-4	aadA1	17.7373	18.5971	15.733		6C-4	aadA1
1K-2	recA	33.5378	31.6648	33.0644		1K-2	recA	26.7663	27.9428	27.3307		1K-2	recA	28.2137	26.3441	27.5244		3K-2	recA	32.5855	34.9039	28.8652		3K-2	recA	26.6964	24.8194	26.0379		3K-2	recA	26.7994	28.4698	26.0068		6A-2	aadA1	19.3007	19.6042	17.6632		6C-4	aadA1	17.4787	18.7134	15.9712		6C-4	aadA1
																																				6A-2	aadA1	19.3013	19.5837	17.7298		6C-4	aadA1	17.3724	18.9047	15.6443		6C-4	aadA1
1M	cat	18.6738	18.3652	18.1388		1M	cat	17.487	17.1399	18.1644		1M	cat	15.7204	16.497	17.2366		3M	cat	17.3241	17.3974	18.4887		3M	cat	19.2776	15.9629	17.2636		3M	cat	16.5008	17.3232	17.9019		6A-2	recA	28.3227	32.1424	27.4444		6C-4	recA	28.2079	31.0026	28.37		6C-4	recA
1M	cat	17.9517	18.159	18.009		1M	cat	17.3361	17.2096	18.2646		1M	cat	15.823	16.4661	17.5489		3M	cat	17.015	17.3073	18.5326		3M	cat	18.9272	16.1363	17.4426		3M	cat	16.6625	17.9798	17.9242		6A-2	recA	27.884	32.4698	27.6294		6C-4	recA	28.2082	30.7063	28.6733		6C-4	recA
1M	cat	17.5756	17.9691	18.8049		1M	cat	17.2281	17.6632	18.4655		1M	cat	16.0885	16.6836	17.2366		3M	cat	17.2951	17.0957	18.5585		3M	cat	19.4563	16.1413	17.9633		3M	cat	16.9412	17.0029	18.2646		6A-2	recA	28.1926	32.1066	27.346		6C-4	recA	28.7071	31.0403	28.6344		6C-4	recA
1M	intI2	23.674	22.7263	21.3479		1M	intI2	23.1048	24.8095	19.693		1M	intI2	21.057	22.9105	22.0662		3M	intI2	23.6583	23.148	26.4178		3M	intI2	24.8916	20.2567	21.421		3M	intI2	22.3613	23.0488	24.6727
1M	intI2	23.1014	22.4782	21.4155		1M	intI2	23.1459	25.0352	20.258		1M	intI2	21.7318	23.1979	22.0855		3M	intI2	23.5809	23.2342	26.4057		3M	intI2	24.3385	20.2791	22.1976		3M	intI2	22.2036	23.4857	24.1287		6K-4	cat	19.3531	18.9254	17.3224		6K-4	cat	17.7896	17.9052	16.9524		6K-4	cat
1M	intI2	23.6315	22.3755	22.2798		1M	intI2	23.5693	25.0769	20.6053		1M	intI2	21.5843	22.8851	22.1391		3M	intI2	23.7106	23.8587	26.2736		3M	intI2	24.1299	20.5435	21.8848		3M	intI2	22.1113	23.5923	24.2303		6K-4	cat	19.3787	18.2074	17.6845		6K-4	cat	17.415	17.9241	17.014		6K-4	cat
1M	dfrA1	20.7644	19.5139	18.5422		1M	dfrA1	19.7164	20.5871	25.7598		1M	dfrA1	16.4688	18.5443	17.5825		3M	dfrA1	20.742	19.5964	21.5655		3M	dfrA1	19.1932	15.5553	16.1747		3M	dfrA1	19.9026	20.9977	20.9014		6K-4	cat	19.8353	18.8646	17.2939		6K-4	cat	17.9213	18.544	17.1108		6K-4	cat
1M	dfrA1	20.3762	19.8105	18.0606		1M	dfrA1	20.2402	20.333	25.5044		1M	dfrA1	17.2802	17.9223	17.893		3M	dfrA1	19.8831	19.5206	21.9039		3M	dfrA1	19.1158	15.9395	16.736		3M	dfrA1	19.0769	21.047	20.5354		6K-4	intI2	24.2483	23.0281	18.8998		6C-4	intI2	22.3933	22.2185	19.6549		6C-4	intI2
1M	dfrA1	21.3243	19.1701	17.8473		1M	dfrA1	20.5299	19.7893	25.0486		1M	dfrA1	17.0444	18.5638	17.6495		3M	dfrA1	20.2335	19.6612	21.0266		3M	dfrA1	18.8313	16.0362	16.2562		3M	dfrA1	19.6943	20.6651	20.554		6K-4	intI2	24.2134	23.4218	18.9275		6C-4	intI2	22.1171	21.9544	19.5879		6C-4	intI2
1M	recA	34.189	33.7797	34.5262		1M	recA	28.1121	30.9027	28.7186		1M	recA	25.1171	26.3204	25.5712		3M	recA	33.3474	34.4834	31.4262		3M	recA	30.0207	26.013	28.2435		3M	recA	26.7003	27.7755	28.0842		6K-4	intI2	24.4137	22.9694	19.2269		6C-4	intI2	22.3789	21.9055	19.9839		6C-4	intI2
1M	recA	34.1196	33.3147	34.5203		1M	recA	27.7317	30.1734	28.4251		1M	recA	25.0882	26.4933	25.5335		3M	recA	33.006	34.7343	31.099		3M	recA	30.0557	26.1026	28.3624		3M	recA	26.6586	27.8776	28.0521		6K-4	dfrA1	21.1332	19.319	14.7333		6C-4	dfrA1	19.7895	19.229	17.2338		6C-4	dfrA1
1M	recA	34.0772	32.71	33.9343		1M	recA	27.5271	30.2399	28.6313		1M	recA	24.9836	25.9933	25.901		3M	recA	33.0756	35.074	30.9179		3M	recA	29.6382	26.4765	28.032		3M	recA	26.5078	27.383	28.1085		6K-4	dfrA1	21.4603	19.0937	14.4108		6C-4	dfrA1	19.7772	18.9596	17.4298		6C-4	dfrA1
																																				6K-4	dfrA1	21.3637	19.4036	14.5055		6C-4	dfrA1	19.505	18.9291	16.9345		6C-4	dfrA1
	1:pAC-FA1 3:pAC-FA3 6:pAC-FA6 C-4:1/4MIC CIP C-2:1/2MIC CIP A-4:1/4MIC AMP A-2:1/2MIC AMP K-4:1/4MIC KAN K-2:1/2MIC KAN M:MMC																																			6K-4	sat2	19.4988	18.2601	14.3698		6C-4	sat2	15.0236	18.6341	16.3501		6C-4	sat2
																																				6K-4	sat2	19.5537	18.719	14.5407		6C-4	sat2	15.3582	18.2478	16.3466		6C-4	sat2
																																				6K-4	sat2	19.3788	18.2838	14.4929		6C-4	sat2	14.8716	18.3086	16.3393		6C-4	sat2
																																				6K-4	aadA1	21.3061	20.2059	15.9263		6C-4	aadA1	20.3479	19.6989	17.4272		6C-4	aadA1
																																				6K-4	aadA1	21.3422	19.8591	16.0973		6C-4	aadA1	20.2436	19.8834	17.5556		6C-4	aadA1
																																				6K-4	aadA1	20.9362	20.1863	15.5962		6C-4	aadA1	20.6576	19.6052	17.0575		6C-4	aadA1
																																				6K-4	recA	29.8726	33.5372	25.6943		6C-4	recA	28.4295	29.4416	27.7273		6C-4	recA
																																				6K-4	recA	29.8506	33.7308	25.4858		6C-4	recA	28.6992	29.2588	27.5176		6C-4	recA
																																				6K-4	recA	29.9744	33.4067	25.5397		6C-4	recA	28.6726	29.3116	27.8409		6C-4	recA
																																				6K-2	cat	18.5577	19.6475	18.5641		6K-2	cat	18.4406	19.1429	17.0355		6K-2	cat
																																				6K-2	cat	18.6501	19.0404	18.9399		6K-2	cat	18.2118	19.364	17.3869		6K-2	cat
																																				6K-2	cat	18.5323	19.8198	18.6221		6K-2	cat	18.5844	19.9882	17.238		6K-2	cat
																																				6K-2	intI2	22.7923	23.2917	18.7955		6C-4	intI2	22.0602	22.8838	18.941		6C-4	intI2
																																				6K-2	intI2	22.7309	23.4816	18.5369		6C-4	intI2	22.4381	22.7559	19.0239		6C-4	intI2
																																				6K-2	intI2	22.6381	23.1288	18.7784		6C-4	intI2	22.1811	22.836	19.1132		6C-4	intI2
																																				6K-2	dfrA1	19.8941	19.851	15.7619		6C-4	dfrA1	19.9855	20.3037	17.5814		6C-4	dfrA1
																																				6K-2	dfrA1	20.0737	19.9486	15.5017		6C-4	dfrA1	20.2351	20.6857	17.4294		6C-4	dfrA1
																																				6K-2	dfrA1	20.1518	19.6165	15.6005		6C-4	dfrA1	19.9202	20.5201	17.5573		6C-4	dfrA1
																																				6K-2	sat2	19.5925	20.0137	16.0622		6C-4	sat2	15.1019	19.2662	16.0562		6C-4	sat2
																																				6K-2	sat2	19.1683	20.3418	16.263		6C-4	sat2	15.3636	19.7082	16.3549		6C-4	sat2
																																				6K-2	sat2	19.2384	20.315	16.0724		6C-4	sat2	15.1128	19.231	16.4276		6C-4	sat2
																																				6K-2	aadA1	19.3123	20.2238	16.0658		6C-4	aadA1	18.552	18.8214	15.622		6C-4	aadA1
																																				6K-2	aadA1	19.6117	20.4124	16.1898		6C-4	aadA1	18.4276	19.0802	15.5961		6C-4	aadA1
																																				6K-2	aadA1	19.5217	20.2385	16.4305		6C-4	aadA1	18.8702	18.8745	15.8945		6C-4	aadA1
																																				6K-2	recA	27.5551	33.0482	25.5598		6C-4	recA	28.724	30.2668	27.4798		6C-4	recA
																																				6K-2	recA	27.7776	33.1035	25.4281		6C-4	recA	28.8542	30.2395	27.4885		6C-4	recA
																																				6K-2	recA	27.6748	33.1703	25.4941		6C-4	recA	28.947	30.5812	27.8925		6C-4	recA
																																				6M	cat	18.6518	17.6623	17.1719		6M	cat	16.5826	17.9347	18.7208		6M	cat
																																				6M	cat	18.3011	17.9054	16.971		6M	cat	16.4998	17.8565	18.8052		6M	cat
																																				6M	cat	18.662	17.6377	17.1491		6M	cat	16.7593	17.7232	19.1789		6M	cat
																																				6M	intI2	24.0396	23.1153	17.911		6C-4	intI2	22.5828	23.2385	22.7694		6C-4	intI2
																																				6M	intI2	24.215	23.1897	18.2307		6C-4	intI2	22.5393	23.4933	23.0237		6C-4	intI2
																																				6M	intI2	23.9186	23.3381	17.9488		6C-4	intI2	22.1811	23.3137	22.6064		6C-4	intI2
																																				6M	dfrA1	21.2463	19.7174	15.2084		6C-4	dfrA1	19.6309	20.3322	20.769		6C-4	dfrA1
																																				6M	dfrA1	21.0415	19.6067	15.077		6C-4	dfrA1	19.9865	20.696	21.0296		6C-4	dfrA1
																																				6M	dfrA1	21.143	19.4865	15.165		6C-4	dfrA1	19.6389	20.6494	20.7087		6C-4	dfrA1
																																				6M	sat2	19.4258	18.4702	14.3271		6C-4	sat2	15.8543	20.0775	19.9134		6C-4	sat2
																																				6M	sat2	19.2391	18.7787	14.3035		6C-4	sat2	15.521	20.1929	19.8147		6C-4	sat2
																																				6M	sat2	19.346	18.4568	14.5892		6C-4	sat2	15.6155	19.7929	20.1386		6C-4	sat2
																																				6M	aadA1	21.4408	21.1135	16.3706		6C-4	aadA1	19.2272	19.4634	19.0038		6C-4	aadA1
																																				6M	aadA1	21.8606	21.3281	16.482		6C-4	aadA1	19.1599	19.1908	18.9994		6C-4	aadA1
																																				6M	aadA1	21.8697	21.1391	16.132		6C-4	aadA1	18.8204	19.4473	19.2342		6C-4	aadA1
																																				6M	recA	28.1365	31.4129	24.1474		6C-4	recA	28.6774	30.4641	31.4066		6C-4	recA
																																				6M	recA	27.7269	31.6128	24.0647		6C-4	recA	29.0379	30.3971	31.4648		6C-4	recA
																																				6M	recA	27.7947	31.347	23.7283		6C-4	recA	29.0435	30.5533	31.8544		6C-4	recA
[truncated: 39 more columns]
